# Supplementary material for: Conclusions reported in European Orthodontic Congress poster abstracts: are they based on clinical or statistical significance?
Source: Eur J Orthod. 2025 Oct 22;47(6):cjaf068. doi: 10.1093/ejo/cjaf068 (PMC12540019; doi:10.1093/ejo/cjaf068)
Supplement: cjaf068_Supplementary_Data [file cjaf068_supplementary_data.zip]

Archive with 8 entries (8 files):
- Supplementary Figure II.pdf
- Supplementary Figure III.pdf
- Supplementary FigureIV.pdf
- Supplementary File I.docx
- Supplementary_Table 1.docx
- Supplementary_Table 2.docx
- Supplementary_Table 3.docx
- SupplementrayFigureI.pdf
